# Supplementary material for: Replication-associated formation and repair of human topoisomerase IIIα cleavage complexes
Source: Nat Commun. 2023 Apr 6;14:1925. doi: 10.1038/s41467-023-37498-6 (PMC10079683; doi:10.1038/s41467-023-37498-6)
Supplement: Supplementary file 4 — Source Data [file 41467_2023_37498_MOESM4_ESM.xlsx]

## Sheet: Figure 1c
Figure 1c
	anti-TOP3A				anti-TOP3A

## Sheet: Figure 1e
Figure 1e
TOP3A WT	TOP3A R364W
4	37
6	29
6	27
Table Analyzed	Chromatin-bound TOP3A foci
Column B	TOP3A R364W		Mean of column A	5.333
vs.	vs.		Mean of column B	31
Column A	TOP3A WT
Unpaired t test
P value	0.0012
P value summary	**
Significantly different (P < 0.05)?	Yes
One- or two-tailed P value?	Two-tailed
t, df	t=8.208, df=4

## Sheet: Figure 2b
Figure 2b
		anti-TOP3A

## Sheet: Figure 2d
Figure 2d
			anti-TOP3A				anti-TOP3A
			H3
			anti-PCNA				anti-PCNA
			anti-CDC45				anti-CDC45
			anti-H3				anti-H3

## Sheet: Figure 2e
Figure 2e
TOP3A WT	TOP3A R364W
1.2	3.75
1.3	3.3
1	2.8
Table Analyzed	TOP3A thymidine chase signal
Column B	TOP3A R364W
vs.	vs.
Column A	TOP3A WT
Unpaired t test with Welch's correction
P value	0.0105
P value summary	*
Significantly different (P < 0.05)?	Yes
One- or two-tailed P value?	Two-tailed
Welch-corrected t, df	t=7.345, df=2.409
How big is the difference?
Mean of column A	1.167
Mean of column B	3.283

## Sheet: Figure 2g
Figure 2g
		anti-TOP3A
						Unt (47 h)			Unt (48 h)			APH
						1	1	1	0.934821	0.99	1.2	0.337723	0.4	0.26
							Dunnett's multiple comparisons test	Mean Diff.	95.00% CI of diff.	Significant?	Summary	Adjusted P Value
							Unt (47 h) vs. Unt (48 h)	-0.04161	-0.2529 to 0.1696	No	ns	0.8032
							Unt (47 h) vs. APH	0.6674	0.4562 to 0.8787	Yes	***	0.0002
							Test details	Mean 1	Mean 2	Mean Diff.	SE of diff.	n1
							Unt (47 h) vs. Unt (48 h)	1	1.042	-0.04161	0.07378	3
							Unt (47 h) vs. APH	1	0.3326	0.6674	0.07378	3

## Sheet: Figure 3b
Figure 3b
	Replication Speed (kb/min)	TOP3A R364W	TOP3A WT
	0.2	1	0
	0.2	2	0
	0.2	1	0
	0.3	4	1
	0.3	4	0
	0.3	6	0
	0.4	8	0
	0.4	7	0
	0.4	4	1
	0.4	5	4
	0.5	15	5
	0.5	6	3
	0.5	10	7
	0.5	2	6
	0.6	7	15
	0.6	5	10
	0.6	5	11
	0.7	7	11
	0.7	3	8
	0.7	6	8
	0.7	6	7
	0.8	6	9
	0.8	4	6
	0.8	4	4
	0.8	2	5
	0.9	1	2
	0.9	2	1
	0.9	4	5
	1	0	1
	1	1	3
	1	2	2
	1	0	3
	1.1	1	3
	1.1	2	2
	1.1	1	3
	1.2	1	2
	1.2	1	2
	1.2	0	1
	1.2	0	1
	1.3	0	2
	1.3	0	0
	1.3	1	0
	1.3	0	0
	1.4	0	0
	1.4	0	0
	1.4	0	0
	1.5	0	0
	1.5	0	0
	1.5	1	1

## Sheet: Figure 3e
Figure 3e
		Unidirectional			Asymetrical			Symetrical
	TOP3A WT	5	4		10.9	10		85	85
	TOP3A R364W	10	9		28.2	30		61	60

## Sheet: Figure 3f
Figure 3f
		TOP3A WT	TOP3A R364W
		5	18
		6	20
		7	15
		Table Analyzed	NF Origin
		Column B	TOP3A R364W
		vs.	vs.
		Column A	TOP3A WT
		Unpaired t test with Welch's correction
		P value	0.0078
		P value summary	**
		Significantly different (P < 0.05)?	Yes
		One- or two-tailed P value?	Two-tailed
		Welch-corrected t, df	t=7.462, df=2.616

## Sheet: Figure 3h
Figure 3h
		NT			TOP3A WT			TOP3A R364W
	ES	6.5	6	7	7.5	8	7.2	19	17	18
	MS	10.6	11	12	12.2	12	10.9	12	11.7	11.8
	LS	4.4	5	4.8	4	4.5	4.4	0.7	1	0.09
	Tukey's multiple comparisons test	Mean Diff.	95.00% CI of diff.	Significant?	Summary	Adjusted P Value
	ES
	NT vs. TOP3A WT	-1.067	-2.234 to 0.1008	No	ns	0.0768
	NT vs. TOP3A R364W	-11.5	-12.67 to -10.33	Yes	****	<0.0001
	TOP3A WT vs. TOP3A R364W	-10.43	-11.60 to -9.266	Yes	****	<0.0001
	MS
	NT vs. TOP3A WT	-0.5	-1.667 to 0.6675	No	ns	0.5304
	NT vs. TOP3A R364W	-0.6333	-1.801 to 0.5342	No	ns	0.3695
	TOP3A WT vs. TOP3A R364W	-0.1333	-1.301 to 1.034	No	ns	0.9544
	LS
	NT vs. TOP3A WT	0.4333	-0.7342 to 1.601	No	ns	0.6184
	NT vs. TOP3A R364W	4.137	2.969 to 5.304	Yes	****	<0.0001
	TOP3A WT vs. TOP3A R364W	3.703	2.536 to 4.871	Yes	****	<0.0001

[truncated: 45 more sheets: Figure 4a, Figure 4c, Figure 4d, Figure 4f, Figure 4g, Figure 4I, Figure 5a, Figure 5b, Figure 5d, Figure 5e, Figure 5f, Figure 6a, Figure 6b, Figure 6d, Figure 6e, Figure 6f, Figure 6g, Figure 7a, Figure 7b, Figure 7c …]
